# Supplementary material for: Development of Low Hysteresis, Linear Weft-Knitted Strain Sensors for Smart Textile Applications
Source: Sensors (Basel). 2022 Oct 10;22(19):7688. doi: 10.3390/s22197688 (PMC9572287; doi:10.3390/s22197688)
Supplement: Supplementary file 1 [file sensors-22-07688-s001.zip]

Archive with 1 entries (1 files):
- sensors-1903283-supplementary.pdf
